# Supplementary material for: Zn-Enhanced Asp-Rich Antimicrobial Peptides: N-Terminal Coordination by Zn(II) and Cu(II), Which Distinguishes Cu(II) Binding to Different Peptides
Source: Int J Mol Sci. 2021 Jun 28;22(13):6971. doi: 10.3390/ijms22136971 (PMC8267837; doi:10.3390/ijms22136971)
Supplement: Supplementary file 1 [file ijms-22-06971-s001.zip]

Archive with 1 entries (1 files):
- ijms-1266826-supplementary.pdf
